# Supplementary material for: Genetic Variability, Trait Association, and Multi-Trait Selection of New Indeterminate Tomato Genotypes Under Protected Cultivation
Source: Plants (Basel). 2026 Jun 5;15(11):1760. doi: 10.3390/plants15111760 (PMC13259263; doi:10.3390/plants15111760)
Supplement: Supplementary file 1 [file plants-15-01760-s001.zip]

Archive with 1 entries (1 files):
- plants-4314481-supplementary.pdf
